# Supplementary material for: Genome-Wide Analyses of Individual Strongyloides stercoralis (Nematoda: Rhabditoidea) Provide Insights into Population Structure and Reproductive Life Cycles
Source: PLoS Negl Trop Dis. 2016 Dec 29;10(12):e0005253. doi: 10.1371/journal.pntd.0005253 (PMC5226825; doi:10.1371/journal.pntd.0005253)
Supplement: S1 Table — Table shows number and ratio of reads mapped to the S. stercoralis reference genome, ratio of reads mapped in pairs in proper directions and distance, sum of mapped bases, mean and median coverage attained and ratio of genome positions that exceed coverage of 10× and 15×. (XLSX) [file pntd.0005253.s001.xlsx]

## Sheet: TableS1
Table S1. Mapping statistics of 300-base paired-end reads to the reference genome. Table shows number and ratio of reads mapped to the S. stercoralis reference genome, ratio of reads mapped in pairs in proper directions and distance, sum of mapped bases, mean and median coverage attained and ratio of genome positions that exceed coverage of 10× and 15×.
Sample ID	Total reads	Mapped reads	Map ratio	Proper pair ratio	Mapped base	mean coverage	median coverage	%bases_>10x	%bases_>15x
MyHTB10-5	8746282	7707177	0.881195	0.544208	1362800409	31.95	29	92.4	83.3
MyHTB10-6	5822644	5166081	0.88724	0.558675	1002887392	23.51	21	85.3	69.8
MyHTB10-7	6641666	5913137	0.890309	0.541901	1101965813	25.83	24	88.7	75.6
MyHTB122-2	9504864	7564773	0.795884	0.494516	1351364662	31.68	28	90.1	79.5
MyHTB122-6	7547376	6366116	0.843487	0.508357	1079201029	25.3	20	76.8	62.1
MyHTB122-8	7255036	6377450	0.879038	0.547969	1149016625	26.93	24	87	74
MyHTB177-4	10867926	9441601	0.868758	0.528704	1643561045	38.53	34	94.8	88.5
MyHTB177-5	8020286	6806611	0.848674	0.508576	1153590104	27.04	23	85.2	71.6
MyHTB177-6	7943216	6428891	0.809356	0.503265	1162091687	27.24	24	88.1	74.8
Rk4-1	8202256	7650230	0.932698	0.601412	1539523025	36.09	31	92.1	83.9
Rk4-29	11366010	10545602	0.927819	0.573805	1978725472	46.38	42	96.5	92.8
Rk4-30	7511254	6879926	0.915949	0.565997	1303359613	30.55	28	92.7	83.2
Rk4-6	8232944	7702187	0.935533	0.569491	1433054757	33.59	30	93.2	84.9
Rk4-7	7101128	6871005	0.967593	0.585558	1263445017	29.62	25	85.7	73.1
Rk4-8	7252178	6792546	0.936622	0.627182	1421080742	33.31	30	93.3	85.2
Rk5-10	10816024	9975118	0.922254	0.588387	1845659543	43.26	37	93.9	87.5
Rk5-12	11163634	10113357	0.90592	0.542605	1695900901	39.75	35	93.6	86.8
Rk5-14	9503168	8621073	0.907179	0.565707	1679713623	39.37	33	92.5	84.8
Rk5-6	8353838	7558326	0.904773	0.550101	1410213406	33.06	24	82.1	68.9
Rk6-1	11165218	10129997	0.907282	0.531431	1600632382	37.52	32	92.2	83.9
Rk6-2	15758746	14786105	0.938279	0.558072	2407103052	56.43	50	96.4	92.9
Rk6-3	9560046	8759294	0.91624	0.541467	1435843344	33.66	28	89.1	78.7
Rk6-4	6887286	6286744	0.912804	0.542771	1043711618	24.47	20	77.3	62.1
Rk7-1	8033816	7531556	0.937482	0.582645	1344952680	31.53	27	88.7	77.9
Rk7-2	6800984	6338966	0.932066	0.594656	1179958836	27.66	24	86.6	73.8
Rk7-4	10503912	9867482	0.93941	0.574417	1733768488	40.64	34	92	84.3
Rk7-5	6314056	5846997	0.926029	0.603575	1115387734	26.15	20	75.9	60.8
Rk8-3	7714376	5975215	0.774556	0.489423	1102355147	25.84	22	80.6	66.4
Rk8-7	11890918	10892589	0.916043	0.573872	1952076975	45.76	39	91.9	85
Rk8-8	6647226	6151055	0.925357	0.557788	1062121353	24.9	22	80.4	66.9
Rk9-11	10251998	9939968	0.969564	0.6205	1811707822	42.47	37	94.1	88.1
Rk9-3	8104912	7660236	0.945135	0.596102	1491153160	34.95	33	95.3	89.1
Rk9-6	7660602	7419046	0.968468	0.612221	1353915432	31.74	28	90.5	80.5
SSTP PV0001(non-WGA)	20000000	18189943	0.9095	0.7179	1778873747	41.7	40	99.5	99.3
Illumina reads of the reference strain (SSTP) were obtained from NCBI SRA under accession number ERR066168
