# Supplementary material for: Genome-Wide Analyses of Individual Strongyloides stercoralis (Nematoda: Rhabditoidea) Provide Insights into Population Structure and Reproductive Life Cycles
Source: PLoS Negl Trop Dis. 2016 Dec 29;10(12):e0005253. doi: 10.1371/journal.pntd.0005253 (PMC5226825; doi:10.1371/journal.pntd.0005253)
Supplement: S2 Table — Table shows number of variant positions, SNPs and Indels, number of transitions and transversions within SNP changes and the two ratio, number and ratio of heterozygotic SNPs in scaffolds bigger than 8 kb, and inbreeding coefficient (FIN) estimated on per-individual basis. (XLSX) [file pntd.0005253.s002.xlsx]

## Sheet: TableS2
Table S2. Variant statistics for individual nematode samples. Table shows number of variant positions, SNPs and Indels, number of transitions and transversions within SNP changes and the two ratio, number and ratio of heterozygotic SNPs in scaffolds bigger than 8 kb, and inbreeding coefficient (Fin) estimated on per-individual basis.
Sample ID	#variant	#SNP	#Indels	#Transitions	#Transversions	ts/tv	#Hetero SNP in >8k scaf	Hetero site ratio (pi) in >8k scaf	Fin
All	298202	231583	67655	163695	69539	2.35
MyHTB10-5	142921	118351	24570	84830	33658	2.52	51041	0.00123404	-0.00691
MyHTB10-6	140793	116552	24241	83627	33028	2.53	49444	0.00119543	0.01213
MyHTB10-7	141451	117076	24375	83920	33288	2.52	50210	0.00121395	0.00278
MyHTB122-2	142367	118274	24093	84627	33780	2.51	47295	0.00114347	0.07571
MyHTB122-6	137439	114400	23039	82124	32388	2.54	-	-	-
MyHTB122-8	139451	115711	23740	82799	33031	2.51	46253	0.00111828	0.08698
MyHTB177-4	146259	121499	24760	86850	34782	2.5	54081	0.00130754	-0.04876
MyHTB177-5	139177	115029	24148	82528	32613	2.53	50580	0.00122289	-0.00297
MyHTB177-6	142817	118327	24490	84730	33713	2.51	51773	0.00125174	-0.01276
Rk4-1	154524	128448	26076	92028	36577	2.52	66593	0.00161004	-0.30802
Rk4-29	157900	131201	26699	93787	37563	2.5	69761	0.00168664	-0.35969
Rk4-30	154346	127958	26388	91402	36684	2.49	67529	0.00163267	-0.32886
Rk4-6	153904	127606	26298	91347	36399	2.51	66637	0.00161111	-0.30832
Rk4-7	147496	122384	25112	87843	34653	2.53	62264	0.00150538	-0.24313
Rk4-8	153906	127663	26243	91162	36648	2.49	66709	0.00161285	-0.30972
Rk5-10	154385	128083	26302	91554	36669	2.5	67023	0.00162044	-0.31248
Rk5-12	155712	129661	26051	92813	36993	2.51	68130	0.00164721	-0.33484
Rk5-14	153641	127106	26535	91009	36238	2.51	66207	0.00160071	-0.30093
Rk5-6	145523	120009	25514	86137	33996	2.53	-	-	-
Rk6-1	152733	126816	25917	90855	36081	2.52	66087	0.00159781	-0.3056
Rk6-2	157759	131351	26408	93941	37562	2.5	69753	0.00168645	-0.35934
Rk6-3	149870	123915	25955	88750	35287	2.52	62626	0.00151413	-0.23945
Rk6-4	139496	115389	24107	82994	32510	2.55	-	-	-
Rk7-1	148598	123426	25172	88665	34882	2.54	61980	0.00149851	-0.23142
Rk7-2	146920	121870	25050	87470	34529	2.53	61067	0.00147644	-0.21865
Rk7-4	150679	124996	25683	89608	35524	2.52	63244	0.00152907	-0.24999
Rk7-5	137463	113382	24081	81218	32275	2.52	-	-	-
Rk8-3	143445	118832	24613	85264	33684	2.53	-	-	-
Rk8-7	148560	123526	25034	88455	35227	2.51	55078	0.00133164	-0.08554
Rk8-8	140086	116728	23358	83969	32869	2.55	-	-	-
Rk9-11	135583	113002	22581	81002	32113	2.52	36496	0.000882378	0.28229
Rk9-3	141584	117486	24098	83668	33935	2.47	40678	0.000983488	0.20864
Rk9-6	148691	123781	24910	88885	35025	2.54	63574	0.00153705	-0.26188
SSTP PV0001(non-WGA)	33384	28980	4397	22092	9332	2.37	25431	0.000614855	0.52635
