# Supplementary material for: Genome-Wide Analyses of Individual Strongyloides stercoralis (Nematoda: Rhabditoidea) Provide Insights into Population Structure and Reproductive Life Cycles
Source: PLoS Negl Trop Dis. 2016 Dec 29;10(12):e0005253. doi: 10.1371/journal.pntd.0005253 (PMC5226825; doi:10.1371/journal.pntd.0005253)
Supplement: S3 Table — (XLSX) [file pntd.0005253.s003.xlsx]

## Sheet: Sheet1
Table S3. Analysis of molecular variance (AMOVA) for 10K randomly selected SNPs of Strongyloides stercolaris samples in Japan and Myanmer
Hierarchical level 1	Variation (%)	Φ (phi)	P 2
Analysis of all samples
Variations Between populations	23.66	0.24	1
Variations Between hosts Within populations)	6.29	0.08	<0.01
Variations Between samples Within hosts	-38.84	-0.55	1
Variations Within samples	108.89	-0.08	1
1 Variance was partitioned between and within two populations and within 6 (Japanese) or 3 (Myanmer) hosts.
2 Probability was obtained by 1,000 randomizations by permuting groups.
