# Supplementary material for: Genome-Wide Analyses of Individual Strongyloides stercoralis (Nematoda: Rhabditoidea) Provide Insights into Population Structure and Reproductive Life Cycles
Source: PLoS Negl Trop Dis. 2016 Dec 29;10(12):e0005253. doi: 10.1371/journal.pntd.0005253 (PMC5226825; doi:10.1371/journal.pntd.0005253)
Supplement: S4 Table — (XLSX) [file pntd.0005253.s004.xlsx]

## Sheet: TableS3
Table S4. Testing Hardy-Weinberg equilibrium across the S. stercoralis genome
			SNP loci with P<0.001
Population analysed	number isolates	number polymorphic sites	number significant loci	% with heterozygote excess
All	28	142827	26,001 (18.2%)	0.888
Japan	20	100757	34,738 (34.4%)	0.993
Myanmar	8	107610	865 (0.8%)	0
